# Supplementary material for: BAM15 Relieves Neurodegeneration in Aged Caenorhabditis elegans and Extends Lifespan
Source: Metabolites. 2022 Nov 17;12(11):1129. doi: 10.3390/metabo12111129 (PMC9698188; doi:10.3390/metabo12111129)
Supplement: Supplementary file 1 [file metabolites-12-01129-s001.zip]

Archive with 1 entries (1 files):
- metabolites-1972660-supplementary.pdf
